# Supplementary material for: Long-term oncologic outcomes of laparoscopic nephroureterectomy versus open nephroureterectomy for upper tract urothelial carcinoma: a systematic review and meta-analysis
Source: PeerJ. 2016 May 31;4:e2063. doi: 10.7717/peerj.2063 (PMC4893337; doi:10.7717/peerj.2063)
Supplement: Data S1 [file peerj-04-2063-s006.xls]

## Sheet: Sheet1
outcome	study	hr	ll	ul	ONU	LNU
IRFS	Zou 2014	2.63	0.57	12.5	101	21
IRFS	Kume 2006	0.5603	0.1036	3.0296	28	13
IRFS	Koda 2007	1.27	0.53	3.03	27	29
IRFS	Kitamura 2014	1.1	0.5	2.57	34	65
IRFS	Kim 2015	0.8	0.54	1.19	271	100
IRFS	Ito 2013	3.57	1.19	11.11	39	33
IRFS	Ploussard 2015	1.1	0.9	1.3	2628	922
IRFS	Fradet 2014	1.876	1.226	2.87	267	345
IRFS	Favaretto 2010	0.78	0.46	1.34	109	53
IRFS	Terakawa 2008	0.99	0.67	1.47	111	66
IRFS	Xylinas 2013	2.28	1.48	3.51	350	132
IRFS	Ishikawa 2010	0.872	0.471	1.5	165	43
IRFS	Kobayashi 2012	1.48	0.955	2.295	151	137
					4281	1959
ExRFS	Rieken 2014	0.84	0.67	1.06	2042	450
ExRFS	Yafi 2012	2.5	0.46	20	591	46
ExRFS	Walton 2011	0.8	0.4	1.61	703	70
ExRFS	Capitanio 2009	0.69	0.45	1.07	979	270
					4315	836
RFS	Ariane 2012	1.27	0.88	1.83	459	150
RFS	Fairey 2013	1.24	0.98	1.57	403	446
RFS	Favaretto 2010	0.88	0.57	1.38	109	53
RFS	Metcalfe 2012	1.142	1.085	1.839	403	446
RFS	Taweemonkongsap 2008	0.67	0.3	1.49	29	31
					1403	1126
OS	Metcalfe 2012	0.866	0.618	1.27	403	446
OS	Rieken 2014	0.8	0.63	1.01	2042	450
OS	Kim 2015	2.21	1.38	3.53	271	100
OS	Fairey 2013	0.89	0.63	1.27	403	446
					3119	1442
CSS	Ariane 2012	0.51	0.25	1.013	459	150
CSS	Capitanio 2009	0.65	0.39	1.09	979	270
CSS	Fairey 2013	0.9	0.6	1.37	403	446
CSS	Ploussard 2015	0.95	0.8	1.2	2628	922
CSS	Kim 2015	2.08	1.23	3.52	271	100
CSS	Walton 2011	0.96	0.44	2.06	703	70
CSS	Rieken 2014	0.71	0.53	0.94	2042	450
CSS	Yafi 2012	3.33	0.5	33.33	591	46
CSS	Ishikawa 2010	0.897	0.304	2.135	165	43
CSS	Zou 2014	0.42	0.13	1.41	101	21
					8342	2518
